# Supplementary material for: The impact of social activities, social networks, social support and social relationships on the cognitive functioning of healthy older adults: a systematic review
Source: Syst Rev. 2017 Dec 19;6:259. doi: 10.1186/s13643-017-0632-2 (PMC5735742; doi:10.1186/s13643-017-0632-2)
Supplement: Supplementary file 4 — STROBE quality assessment. Table including information of the quality assessment conducted on all observational studies. (XLSX 16 kb) [file 13643_2017_632_MOESM4_ESM.xlsx]

## Sheet: Sheet1
		Aartsen (2002)	Andrews (2010)	Barnes (2004)	Beland (2005)	Bielak (2007)	Bosma (2002)	Bourassa (2017)	Chen (2016)	De Frias (2014)	Ellwardt (2013)	Ertel (2008)	Glei (2005)	Ho (2001)	Holtzman (2004)	Hsu (2007)	Hughes (2008)	Iwasa (2012)	James (2011)	Kimura (2016)	Lee (2009)	Lee (2016)	Lövdén (2005)	Marioni (2014)	Mousavi-Nasab (2014)	Nelson (2013)	Plehn (2004)	Seeman (2001)	Shankar (2013)	Small (2012)	Tomioka (2016)	Wang (2013)	Wilson (2015)	Windsor (2014)	Zunzunegui (2003)	Lee (2013; 2014)	McGue (2007)
1	Title and abstract	1	1	0	1	1	1	1	0	1	1	1	1	1	1	1	0	1	1	1	1	1	1	1	1	1	1	1	1	1	1	0	1	1	1	1	1
2	Background/rationale	1	1	1	1	1	1	1	1	1	1	1	1	1	1	1	1	1	1	1	1	1	1	1	1	1	1	1	1	1	1	1	1	1	1	1	1
3	Objectives	1	1	1	0	1	1	1	0	1	1	1	1	1	1	1	1	1	1	1	1	1	1	1	1	1	1	1	1	1	1	1	1	1	1	1	1
4	Study design	1	1	1	1	1	1	1	1	1	1	1	1	1	1	1	1	1	1	1	1	1	1	1	1	1	1	1	1	1	1	1	1	1	1	1	1
5	Setting	1	1	1	1	1	1	1	1	1	1	1	1	1	1	1	1	1	1	1	1	1	1	1	1	1	1	1	1	1	1	1	1	1	1	1	1
6	Participants	1	1	1	0	1	1	0	1	0	1	1	1	1	1	1	1	1	1	0	1	1	1	0	1	1	1	1	1	1	1	1	1	1	1	1	1
7	Variables	1	1	1	1	0	1	0	0	1	1	1	1	1	1	1	1	1	1	0	1	1	1	1	1	1	1	1	1	1	1	1	1	1	1	1	1
8	Data sources/ measurement	1	1	1	1	1	1	0	1	1	1	1	1	1	1	1	1	1	1	1	1	1	1	1	1	1	1	1	1	1	1	1	1	1	1	1	1
9	Bias	1	1	1	0	1	0	0	0	0	1	1	0	0	0	0	0	0	1	0	0	0	1	1	1	0	1	0	1	0	1	0	1	1	0	1	1
10	Study size	1	1	1	1	1	1	1	1	1	1	1	1	1	1	1	1	1	1	1	1	1	1	1	1	1	0	1	1	0	1	1	1	1	1	0	1
11	Quantitative variables	1	1	1	1	1	1	1	1	1	1	1	1	1	1	1	1	1	1	1	1	1	1	1	1	1	1	1	1	1	1	1	1	1	1	1	1
12	Statistical methods	1	1	0	1	1	1	1	1	0	1	0	1	1	1	1	1	1	1	0	1	0	1	1	1	1	1	1	1	1	1	1	1	1	1	1	1
13	Participants	1	1	1	1	1	1	1	1	1	1	1	1	1	1	1	0	1	0	1	0	1	0	0	1	1	1	1	1	0	1	1	0	0	1	0	0
14	Descriptive data	1	1	0	1	0	1	1	1	0	1	1	1	1	1	1	1	1	0	1	0	0	1	0	1	1	1	1	1	0	1	1	0	0	1	1	0
15	Outcome data	1	1	0	1	1	1	1	1	1	1	1	1	1	1	1	1	1	1	1	1	1	1	1	1	0	0	1	1	1	1	1	1	0	1	0	0
16	Main results	1	1	0	1	1	1	1	1	1	1	1	1	1	1	0	0	0	1	0	1	1	0	1	1	1	1	1	1	1	1	1	1	1	1	1	1
17	Other analyses	1	1	1	1	1	1	1	1	0	1	1	1	1	1	1	1	1	1	0	1	1	1	1	0	0	0	1	0	1	1	0	1	1	0	1	1
18	Key results	1	1	1	1	1	1	1	1	1	1	1	1	1	1	1	1	1	1	1	1	1	1	1	1	1	1	1	1	1	1	1	1	1	1	1	1
19	Limitations	1	1	1	1	1	1	1	1	1	1	1	1	1	0	1	1	0	1	1	1	1	1	1	1	1	1	1	1	1	1	1	1	1	1	1	1
20	Interpretation	1	1	1	1	1	1	1	1	1	1	1	1	1	1	1	1	1	1	1	1	1	1	1	1	1	1	1	1	1	1	1	1	1	1	1	1
21	Generalisability	0	1	1	1	1	1	1	1	1	1	1	1	1	1	0	1	1	1	1	1	1	0	1	0	1	1	1	1	1	0	1	0	0	1	0	1
22	Funding	1	1	0	1	1	1	1	0	1	0	1	1	1	1	1	1	1	1	1	1	1	0	1	1	1	1	1	1	1	1	1	0	1	1	1	1
	Total	21	22	16	19	20	21	18	17	17	21	21	21	21	20	19	18	19	20	16	19	19	18	19	20	19	19	21	21	18	21	19	18	18	20	18	19
